# Supplementary material for: Non-apical plateau potentials and persistent firing induced by metabotropic cholinergic modulation in layer 2/3 pyramidal cells in the rat prefrontal cortex
Source: PLoS One. 2024 Dec 10;19(12):e0314652. doi: 10.1371/journal.pone.0314652 (PMC11630621; doi:10.1371/journal.pone.0314652)
Supplement: S1 Data — (XLSX) [file pone.0314652.s006.xlsx]

## Sheet: fig 2C
[Muscarine]	Cells	Cells	Cells
uM	n	n	n
	Non-spiking	Spiking: self-terminating	Spiking: persistant firing
1
3	3	1	5
10	0	3	7

## Sheet: fig 2Di
PBP	PBP	PBP	PBP	PBP	PBP
mV	mV	mV	mV	mV	mV
Cont.	Musc.	Cont.	Musc.	Cont.	Musc.
1µM	1µM	3µM	3µM	10µM	10µM
-0.26103	0.25202	-0.16602	16.53592	-0.36456	29.14864
-0.26068	1.24181	-2.26297	1.61291	-0.84223	22.60789
-0.19491	0.97331	-0.23504	14.66848	-0.15791	12.25384
0.08434	1.51343	-0.1827	0.92123	-0.53369	14.08164
-0.11011	0.06165	0.90406	11.32896	0.53239	16.06997
0.11184	0.84505	-1.07553	17.51142	-0.06989	23.9821
-0.97379	0.28808	-0.36445	1.56651	-0.60126	17.97387
0.67989	-0.67099	-0.62136	13.28729	-0.31998	21.57754
-0.77947	1.39453	-1.03618	11.81683	-0.3666	9.55754
-0.86879	2.00554			-0.52852	10.76053
1.47161	1.97109

## Sheet: fig 2Dii
Spikes	Spikes	Spikes	Spikes	Spikes	Spikes
n	n	n	n	n	n
Cont.	Musc.	Cont.	Musc.	Cont.	Musc.
1µM	1µM	3µM	3µM	10µM	10µM
0	0	0	104	0	86
0	0	0	0	0	98
0	0	0	87	0	96
0	0	0	0	0	113
0	0	0	122	0	80
0	0	0	160	0	26
0	0	0	0	0	85
0	0	0	70	0	81
0	0	0	81	0	22
0	0			0	23
0	0

## Sheet: fig 3Ci
Change in PBP	Change in PBP	Change in PBP	Change in PBP
mV	mV	mV	mV
FFA	ML 204	AC-1903	ML 204 & AC-1903
-6.89499	-1.60202	-10.90786	-12.14027
-5.2018	-2.24491	-5.74639	-18.86954
-4.61285	-11.3219	-3.92331	-23.4465
-12.64568	6.47902E-4	-1.55458	-10.35299
-4.71049	-1.52464	-3.30206	-10.98954
-3.35856	-0.45504	-4.64072	-6.03262
	0.61552
	-4.61864

## Sheet: fig 3Cii
Change in spikes	Change in spikes	Change in spikes	Change in spikes
n	n	n	n
FFA	ML 204	AC-1903	ML 204 & AC-1903
-95	0	-115	-31
-31	-41	-36	-107
-98	-79	-45	-37
-20	0	-14	-82
-20	-19	-55	-71
-25	0	-44	-48
	-17
	-50

## Sheet: fig 4Ci
PBP	PBP	PBP	PBP
mV	mV	mV	mV
2.0	2.0	0.1	0.1
Control	Muscarine	Control	Muscarine
-0.36456	29.14864	-0.36783	-0.2655
-0.84223	22.60789	-1.04827	-0.69873
-0.15791	12.25384	-0.49102	1.94519
-0.53369	14.08164	-0.99055	0.61342
0.53239	16.06997	-0.64748	0.41788
-0.06989	23.9821	0.32556	0.60179
-0.60126	17.97387
-0.31998	21.57754
-0.3666	9.55754
-0.52852	10.76053

## Sheet: fig 4Cii
Spikes	Spikes	Spikes	Spikes
n	n	n	n
2.0	2.0	0.1	0.1
Control	Muscarine	Control	Muscarine
0	86	0	0
0	98	0	0
0	96	0	0
0	113	0	0
0	80	0	0
0	26	0	0
0	85
0	81
0	22
0	23

## Sheet: fig 4Fi
PBP	PBP
mV	mV
2.0	0.1
Muscarine	Muscarine
15.0655	1.27347
16.60277	7.20472
21.42925	29.0345
18.39415	1.4208
24.03803	3.39596
18.9931	10.8924
27.5922	2.62265
14.5369	1.38012

## Sheet: fig 4Fii
Spikes	Spikes
n	n
2.0	0.1
Muscarine	Muscarine
33	0
91	35
161	130
64	0
79	0
80	43
109	0
104	0

## Sheet: fig 5Ci
PBP	PBP	PBP	PBP
mV	mV	mV	mV
soma	soma	dendrite	dendrite
pre-puff	post-puff	pre-puff	post-puff
0.92892	9.80997	-1.06576	0.33485
-0.16624	0.4903	0.00663	0.23352
0.34119	2.53625	0.26873	-0.40737
-0.53588	14.99181	-0.07368	1.10635
-0.76843	2.14793	-0.77515	0.5225
-0.19497	10.81308	0.21457	18.99659
-1.3311	3.0935	-0.86917	0.00718
-0.06575	18.60497	-0.53155	0.86588
		0.37257	0.41071

[truncated: 14 more sheets: fig 5Cii, fig 5D, fig 6Ci, fig 6Cii, fig 6D, s.fig 1Bi, s.fig1Bii, s.fig 2Bi, s.fig 2Bii, s.fig 3Bi, s.fig 3Bii, s.fig 4Bi, s.fig 4Bii, s.fig 5D]
